# Supplementary material for: Reactive Oxygen Species in the Aorta and Perivascular Adipose Tissue Precedes Endothelial Dysfunction in the Aorta of Mice with a High-Fat High-Sucrose Diet and Additional Factors
Source: Int J Mol Sci. 2023 Mar 30;24(7):6486. doi: 10.3390/ijms24076486 (PMC10095299; doi:10.3390/ijms24076486)
Supplement: Supplementary file 1 [file ijms-24-06486-s001.zip]

Archive with 1 entries (1 files):
- ijms-2274320-supplementary.pdf
